# Supplementary material for: Seventy-Two-Hour LRRK2 Kinase Activity Inhibition Increases Lysosomal GBA Expression in H4, a Human Neuroglioma Cell Line
Source: Int J Mol Sci. 2022 Jun 22;23(13):6935. doi: 10.3390/ijms23136935 (PMC9266636; doi:10.3390/ijms23136935)
Supplement: Supplementary file 1 [file ijms-23-06935-s001.zip]

Archive with 1 entries (1 files):
- ijms-1761077-supplementary.pdf
